# Supplementary material for: Ovulation stigma and rupture of ovarian tunica albuginea in a patient with polycystic ovary syndrome (video)
Source: J Surg Case Rep. 2021 Oct 31;2021(10):rjab482. doi: 10.1093/jscr/rjab482 (PMC8560203; doi:10.1093/jscr/rjab482)
Supplement: Ovulation_in_PCOS_Final_(2)_rjab482 [file ovulation_in_pcos_final_(2)_rjab482.zip]

Archive with 1 entries (1 files):
- Ovulation_in_PCOS_Final_(2)_rjab482.mp4
